# Supplementary material for: Gene expression and metabolite profiling of Populus euphratica growing in the Negev desert
Source: Genome Biol. 2005 Dec 2;6(12):R101. doi: 10.1186/gb-2005-6-12-r101 (PMC1414072; doi:10.1186/gb-2005-6-12-r101)
Supplement: Additional data file 1 — A description of the cDNA libraries used for EST sequencing. [file gb-2005-6-12-r101-S1.xls]

## Sheet: Additional data file 1
Additional data file 1. Description of the cDNA libraries.
For details on subtraction methods see “Methods”. SSH – suppression subtractive hybridization
Library ID	Description	Material used for library construction	Subtraction method	Origin of trees
P00001	Leaves Ein Avdat valley, Negev desert, Israel	Adult heart shaped leaves were collected from Ein Avdat area A, B, and C during the summer season 2000-2001	Normalised	Israel: Ein Avdat
P00002	Leaves control	Leaves from 8 month old greenhouse grown trees	Normalised	China: Xinjiang province
P00003	Shoots control	Shoots from 8 month old greenhouse grown trees	Normalised	China: Xinjiang province
P00004	Root control	Roots from 8 month old greenhouse grown trees	Normalised	China: Xinjiang province
P00005	Cambium control	Xylogenic cambium were harvested from control trees at the corresponding timepoints as in library P00006	Normalised	China: Xinjiang province
P00006	Cambium NaCl exposed	Xylogenic cambium were harvested from trees exposed to 150 mM NaCl for 0,5 h, 1 h, 1,5 h, 2 h, 5 h, 10 h, 24 h and 48 h	Normalized	China: Xinjiang province
P00007	Leaves exposed to elevated CO2 or low light	A pool of leaves from trees submitted to an atmosphere of 700 ppm for 60 days; or different irradiance levels (plants under 3 different irradiance regimes corresponding to 48, 18 and 8% external irradiance) for 60 days	Cap-selection	China: Xinjiang province
P00008	Roots exposed to drought or flooding	A pool of roots from trees submitted to a 21 day cycle of drought (5 to 3% volumetric humidity of the soil) before harvesting; or trees submitted during 21 days to a complete submergence of the root system	Cap-selection	China: Xinjiang province
P00009	Leaves exposed to drought or NaCl	A pool of leaves from trees submitted to a 21 day cycle of drought (5 to 3% volumetric humidity of the soil) before harvesting; or trees exposed to 150 mM NaCl for 0,5 h, 1 h, 1,5 h, 2 h, 5 h, 10 h, 24 h and 48 h	SSH	China: Xinjiang province
P00010	Leaves exposed to flooding or ozone	A pool of leaves from trees submitted submitted during 21 days to a complete submergence of the root system; or submitted to 200 nL L-1 of ozone for 7 and 20 hours	SSH	China: Xinjiang province
P00011	Leaves exposed to elevated CO2 or low light or various ages (Ein Avdat)	A pool of leaves from trees submitted to an atmosphere of 700 ppm for 60 days; or different irradiance levels (plants under 3 different irradiance regimes corresponding to 48, 18 and 8% external irradiance) for 60 days; or leaves collected from Ein Avdat area A, B, and C during the summer season 2000-2001	SSH	China: Xinjiang province and Israel: Ein Avdat
P00012	Young clone B2 Ein Avdat, entire shoot	The entire shoot was harvested from a four week old in vitro plantlets of a clone (clone B2) derived from a single tree from Ein Avdat area B	Cap-selection	Israel: Ein Avdat
P00013	Leaves exposed to drought or NaCl	A pool of leaves from trees submitted to a 21 day cycle of drought (5 to 3% volumetric humidity of the soil) before harvesting; or trees exposed to 150 mM NaCl for 0,5 h, 1 h, 1,5 h, 2 h, 5 h, 10 h, 24 h and 48 h	Cap-selection	China: Xinjiang province
P00014	Leaves exposed to flooding or ozone	A pool of leaves from trees submitted submitted during 21 days to a complete submergence of the root system; or submitted to 200 nL L-1 of ozone for 7 and 20 hours	Cap-selection	China: Xinjiang province
P00015	Leaves exposed to cold and freezing	Leaves were harvested from trees acclimated at 5 days of +2°C and from plants exposed to two and seven days of -2°C following the acclimation period	SSH	China: Xinjiang province
P00016	Roots exposed to NaCl or cadmium	A pool of roots from trees exposed to 150 mM NaCl after 40 min, 1.5 h, 8 h 20 h; or cadmium stress: plants were stressed with 50 µM CdCl2 and roots were harvested after 12, 24 and 48 h.	SSH	China: Xinjiang province
P00017	Young clone B2 Ein Avdat, entire shoot	The entire shoot was harvested from a four week old in vitro plantlets of a clone (clone B2) derived from a single tree from Ein Avdat area B	SSH	Israel: Ein Avdat
