# Supplementary material for: Gene expression and metabolite profiling of Populus euphratica growing in the Negev desert
Source: Genome Biol. 2005 Dec 2;6(12):R101. doi: 10.1186/gb-2005-6-12-r101 (PMC1414072; doi:10.1186/gb-2005-6-12-r101)
Supplement: Additional data file 2 — Data from the electronic northern analysis showing the most abundant ESTs in leaf libraries. [file gb-2005-6-12-r101-S2.xls]

## Sheet: Additional data file 2
Additional data file 2. Electronic northern analysis showing the most abundant ESTs in leaf libraries (P00001, P00002, P00003, P00009, P00010, P00011 and P00015). For the analysis the sum of the ESTs from the subtracted libraries were used. The complete electronic northern for all libraries can be found at [23]. Significant differences between the libraries were calculated using the method of Aud…
Cluster Accession	Gene	GO Slim Biological Process	Ein Avdat	Leaf and Shoot control	Subtracted libraries
			P00001	P00002 + P00003	P00009 + P00010 + P00011+ P00015
C_P0001300001F07	RuBisCO small subunit	Photosynthesis	74	31	8
C_P0000100015C08	Ferredoxin	Photosynthesis	24	8	0
C_P0000300021A05	Fructose-bisphosphate aldolase	Photosynthesis	23	10	1
C_P0000100011G03	RuBisCO small subunit	Photosynthesis	21	4	0
C_P0001100015H01	Metallothionein type 3b	Response to abiotic or biotic stimulus	20	10	11
C_P0000100004B05	Photosystem II 10K protein	Photosynthesis	18	6	0
C_P0000100001F08	RuBisCO activase	Photosynthesis	17	2	2
C_P0001500005D03	Metallothionein type 3a	Response to abiotic or biotic stimulus	17	13	4
C_P0000200002E11	Chlorophyll a/b binding protein	Photosynthesis	16	27	0
C_P0000100019F02	NAD(P)H-quinone oxidoreductase chain 1	Photosynthesis	14	0	2
C_P0000100016D01	Carbonic anhydrase	Photosynthesis	13	5	0
C_P0000700001B10	Metallothionein type 2b	Response to abiotic or biotic stimulus	11	16	3
C_P0000800002H06	Metallothionein type 2a	Response to abiotic or biotic stimulus	11	15	2
C_P0000100007G09	Expressed protein	Biological process unknown	11	5	0
C_P0000300026D06	Photosystem II 22K protein	Photosynthesis	10	4	0
C_P0000100002F07	Galactinol synthase	Response to abiotic or biotic stimulus	10	0	1
C_P0000100014D02	Galactinol synthase, isoform GolS-1	Response to abiotic or biotic stimulus	9	0	0
C_P0000400011G08	Expressed protein	Biological process unknown	3	1	17
C_P0000400015H12	Putative senescence-associated protein	Biological process unknown	2	4	22
C_P0000800005H11	Photosystem II 5 kDa protein	Photosynthesis	2	6	0
C_P0000300034G12	Glyceraldehyde-3-phosphate dehydrogenase	Carbohydrate metabolism	2	6	0
C_P0000600001D10	Expressed protein	Biological process unknown	1	0	8
C_P0000700001E08	Photosystem I reaction center subunit X	Photosynthesis	1	6	0
C_P0000700001D11	Chlorophyll a/b binding protein	Photosynthesis	1	12	0
C_P0000300031A02	Boiling stable protein A	Response to abiotic or biotic stimulus	0	7	0
C_P0001500003H03	Late embryogenesis abundant protein Lea14-A	Response to abiotic or biotic stimulus	0	0	23
C_P0001500002D02	Putative imbibition protein	Biological process unknown	0	0	9
C_P0000900009E11	Cysteine proteinase precursor	Protein metabolism	0	0	9
C_P0001500003A03	Expressed protein	Biological process unknown	0	0	7
C_P0001100010G11	Expressed protein	Biological process unknown	0	0	7
C_P0000900011B05	Expressed protein	Biological process unknown	0	0	7
C_P0000400016E07	Elongation factor 1 alpha	Protein biosynthesis	0	10	0
