# Supplementary material for: Gene expression and metabolite profiling of Populus euphratica growing in the Negev desert
Source: Genome Biol. 2005 Dec 2;6(12):R101. doi: 10.1186/gb-2005-6-12-r101 (PMC1414072; doi:10.1186/gb-2005-6-12-r101)
Supplement: Additional data file 3 — Data from the electronic northern analysis showing the most abundant ESTs in root libraries. [file gb-2005-6-12-r101-S3.xls]

## Sheet: Additional data file 3
Additional data file 3. Electronic northern analysis showing the most abundant ESTs in root libraries (P00004, P00008 and P00016). For the analysis the sum of the ESTs from the subtracted libraries were used. The complete electronic northern for all libraries can be found at [23]. Significant differences between the libraries were calculated using the method by Audic and Claverie [65] with a web-…
Cluster Accession	Gene	GO Slim Biological Process	Root	Subtracted root
			P00004	P00008 + P00016
C_P0000300026E09	Peroxidase	Biological process unknown	15	0
C_P0000400016E07	Elongation factor 1 alpha	Protein biosynthesis	12	3
C_P0000800012D09	Major storage protein	Biological process unknown	9	11
C_P0000800010D08	Stress and pathogenesis-related protein	Response to abiotic or biotic stimulus	8	2
C_P0000800008A09	Elongation factor 1 alpha	Protein biosynthesis	7	2
C_P0000400016A11	Polyubiquitin	Protein metabolism	6	2
C_P0000400034D06	Beta-1,3-glucanase	Carbohydrate metabolism	6	1
C_P0000400020H02	Aquaporin	Transport	6	0
C_P0000400015H12	Putative senescence-associated protein	Biological process unknown	5	14
C_P0000800007B11	Kunitz trypsin inhibitor TI3	Protein metabolism	0	7
C_P0000800013H11	Glutathione S-transferase	Response to abiotic or biotic stimulus	0	5
C_P0000800002H06	Metallothionein type 2a	Response to abiotic or biotic stimulus	0	11
C_P0000800011C12	Snakin2 precursor	Response to abiotic or biotic stimulus	0	6
