# Supplementary material for: Gene expression and metabolite profiling of Populus euphratica growing in the Negev desert
Source: Genome Biol. 2005 Dec 2;6(12):R101. doi: 10.1186/gb-2005-6-12-r101 (PMC1414072; doi:10.1186/gb-2005-6-12-r101)
Supplement: Additional data file 4 — A comparison of the P. euphratica EST collection with ESTs from other Populus species. [file gb-2005-6-12-r101-S4.xls]

## Sheet: Additional data file 4
Additional data file 4. Comparison of the P.euphratica EST collection with ESTs from other Populus species
The analysis from Table 1 was repeated using just EST sequences originating from Populus species.
Sequence collection	Matches	Unique		With the Populus genome excluded from the analysis
Populus genome	7671	851				Matches	Unique
Populus tremuloides (quaking aspen)	1959	1		Populus tremuloides (quaking aspen)		1959	49
Populus trichocarpa	4563	2		Populus trichocarpa		4563	199
Populus tremula x Populus tremuloides	4826	0		Populus tremula x Populus tremuloides		4826	250
Populus euramericana	2044	1		Populus euramericana		2044	47
Populus alba x Populus tremula	2182	0		Populus alba x Populus tremula		2182	35
Populus trichocarpa x Populus deltoides	4246	0		Populus trichocarpa x Populus deltoides		4246	169
Populus nigra	1581	0		Populus nigra		1581	43
Populus tremula	3301	0		Populus tremula		3301	83
Populus deltoides	2859	1		Populus deltoides		2859	71
Low coding	728	46		Low coding		728	175
Short	275	15		Short		275	15
Unassigned		82		Unassigned			82
seuqence collection	Number of ESTs
Populus tremuloides (quaking aspen)	12813
Populus trichocarpa	54660
Populus tremula x Populus tremuloides	72060
Populus euramericana	10157
Populus alba x Populus tremula	11031
Populus trichocarpa x Populus deltoides	33134
Populus nigra	15257
Populus tremula	25209
Populus deltoides	14645
Number of Populus ESTs from "dbEST release 062405" used for the analysis.
