# Supplementary material for: Gene expression and metabolite profiling of Populus euphratica growing in the Negev desert
Source: Genome Biol. 2005 Dec 2;6(12):R101. doi: 10.1186/gb-2005-6-12-r101 (PMC1414072; doi:10.1186/gb-2005-6-12-r101)
Supplement: Additional data file 5 — A comparison of the P. euphratica EST collection with other stress enriched EST collections or microarray experiments. [file gb-2005-6-12-r101-S5.xls]

## Sheet: Additional data file 5
Additional data file 5. Comparison of the P.euphratica EST collection with other stress enriched EST collections or microarray experiments
1. P. euphratica salt regulated salt ESTs [6].
2. Populus trichocarpa × P. deltoides wounding induced ESTs [17].
3. Genes induced two-fold by wounding or wounding + virus infection in P. trichocarpa × P. deltoides [25].
4. Genes induced by salt treatment in Thellungiella halophila [27].
5. Genes over-expressed in T. halophila compared to Arabidopsis thaliana [27]
6. Genes 5 times or more up-regulated in salt treated A. thaliana [26].
7. Genes 5 times or more down-regulated in salt treated A. thaliana [26].
Study	Induced/repressed clones	Represented in the present collection
1	58	43 (74%)
2	18	12 (67%)
3	150 (two-fold cut-off)	113 (75%)
4	6	4 (67%)
5	83	41 (49%)
6	227	81 (36%)
7	103	56 (54%)
1
Gu et al [6], genes up- or downregulated in salt treated P. euphratica
GenBank ID	Gene	P. euphratica clone ID
AJ534498	hydroxyproline-rich glycoprotein homolog	P0001600009C09
AJ534497	hydroxyproline-rich glycoprotein homolog	P0001600009C09
AJ534504	Unknown	P0001600006A07
AJ534484	60S ribosomal protein L15	P0001600003C12
AJ534511	imbibition protein homolog	P0001500005E08
AJ534505	alanine-glyoxylate aminotransferase	P0001500001H02
AJ534516	ribulose-bisphosphate carboxylase small unit	P0001300001E01
AJ534490	nucleoside-diphosphate kinase	P0001200001G08
AJ534495	photosystem I subunit X precursor	P0001200001E09
AJ534487	fructose-bisphosphate aldolase like protein	P0001200001B08
AJ534514	responce reactor 4	P0001100016F02
AJ534467	glycolate oxidase	P0001100003D01
AJ534482	glycolate oxidase like protein	P0001100003D01
AJ534474	glycolate oxidase like protein	P0001100003D01
AJ534471	acetyl-CoA C-acetyltransferase	P0001000009E01
AJ534501	tropinone reductase	P0001000009D04
AJ534499	Unknown	P0000900014B02
AJ534500	putative transitional endoplasmic reticulum ATPase	P0000900009C01
AJ534512	sucrose synthase like protein	P0000800014E09
AJ534476	sucrose synthase like protein	P0000800014E09
AJ534492	40S ribosomal protein S15	P0000800003H11
AJ534472	60S ribosomal protein L30	P0000800001C02
AJ534470	60S ribosomal protein L30	P0000800001C02
AJ534480	40S ribosomal protein S23	P0000600001E06
AJ534523	delta tonoplast integral protein (delta-TIP)	P0000400035B06
AJ534479	missing	P0000400029C01
AJ534524	mipC protein - like (aquaporin)	P0000400024B08
AJ534519	chalcone-flavonone isomerase	P0000400012G12
AJ534477	Unknown	P0000400008D12
AJ534486	Unknown	P0000300035C03
AJ534473	60S ribosomal protein L36	P0000300027F03
AJ534468	putative cytochrome P450	P0000300013G01
AJ534509	photosystem I subunit X precursor	P0000300005C07
AJ534491	acid phosphatase	P0000200007G06
AJ534483	carbonic anhydrase, chloroplast precursor	P0000100023C08
AJ534518	Rubisco activase	P0000100020E07
AJ534507	calmodulin	P0000100019D02
AJ534515	ABC transporter, ATP-binding protein-like	P0000100018G06
AJ534520	photosystem II type I chlorophyll a/b binding protein.	P0000100012D09
AJ534503	photosystem II type I chlorophyll a/b binding protein	P0000100012D09
AJ534508	Lhcb3 chlorophyll a/b binding protein	P0000100007G11
AJ534494	farnesylated protein (ATFP6)	P0000100007B03
AJ534478	Unknown	P0000100001D06
AJ534522	POP3 peptide	No Hit
AJ534521	Cinnamoyl-CoA reductase	No Hit
AJ534517	Unknown	No Hit
AJ534513	Unknown	No Hit
AJ534510	Unknown	No Hit
AJ534506	Catalytic polypeptide-like	No Hit
AJ534502	Heat shock 90 kDa protein	No Hit
AJ534496	Unknown	No Hit
AJ534493	Unknown	No Hit
AJ534489	Cleavage factor subunit-like	No Hit
AJ534488	Zinc finger protein 216	No Hit
AJ534485	Unknown	No Hit
AJ534481	Syntaxin-like protein	No Hit
AJ534475	Ethylene response sensor	No Hit
AJ534469	Magnesium transporter-like	No Hit
2
Christopher et al [17], wounding treated Populus trichocarpa × P. deltoides
GenBank ID	Gene	P. euphratica clone ID
herbivore related genes
CN193385	Kunitz trypsin inhibitor (PtdTI3)	P0000800007B11
CN193094	Kunitz trypsin inhibitor (PtdTI4)	P0000400037F02
CN192805	Kunitz trypsin inhibitor (PtdTI5)	No Hit
CN193306	Acidic endochitinase (win6)	No Hit
CN192717	Acidic endochitinase (win8)	P0000800012D03
CN193068	Acidic chitinase	P0000300022A10
CN192845	Basic chitinase	No Hit
CN193334	Polyphenol oxidase (PPO)	No Hit
CN192809	Peroxidase	P0000300033D01
CN193283	13-Lipoxygenase	No Hit
CN192935	Cysteine proteinase	P0000400030F11
potential defense realted genes
CN193268	ACC oxidase	P0000100013H08
CN193074	S-Adenosylmethionine synthetase	P0000500002F10
CN193101	Fatty acid desaturase	No Hit
CN193283	13-Lipoxygenase	No Hit
CN193019	Allene oxide cyclase	P0000400026G11
CN192806	Hydroperoxide lyase	No Hit
CN192894	Phenylalanine ammonia lyase	P0000300026H12
CN193252	Caffeic acid O-methyltransferase	P0000400008A02
CN193109	O-methyltransferase	No Hit
CN193104	4-Coumarate-coA ligase	No Hit
CN192800	Cinnamyl alcohol dehydrogenase	P0000300016G07
CN192917	Flavonol 3-O-glucosyltransferase	P0000300023B06
CN193226	Dihydroflavonol reductase	P0000400028C08
CN192891	Anthocyanidin synthase	No Hit
CN193406	Phenylcoumaran benzylic ether reductase	P0000400040B02
CN193146	Short-chain dehydrogenase/reductase-like	No Hit
CN193027	Acid phosphatase	P0000200007G06
CN193163	AWI31, Arabidopsis wound-induced protein	P0000400019F07
CN192991	Ethylene-inducible protein HEVER	P0001600004A04
CN193144	Glutathione S-transferase	P0000300035G05
CN192577	Thaumatin homolog	No Hit
genes 10-fold or higher induced by wounding
CN192556	Chitinase (win6)	No Hit
CN192741	Chitinase (win6)	No Hit
CN192595	Chitinase (win8)	P0000800001H10
CN192930	Vegetative storage protein-like	P0000800002H04
CN193334	PPO	No Hit
CN193208	Apyrase	P0000200006C03
CN192786	Lipase-like	No Hit
CN192549	Kunitz trypsin inhibitor (PtdTI3)	P0000800007B11
CN192736	Kunitz trypsin inhibitor (PtdTI3)	P0000800007B11
CN192936	Unknown protein	P0000100003F09
CN193330	Kunitz trypsin inhibitor (PtdTI4)	P0000400037F02
CN193162	Unknown protein	P0000500001F03
CN193016	Acid phosphatase-like	P0000400010A02
CN192805	Kunitz trypsin inhibitor (PtdTI5)	No Hit
CN192663	No hits	No Hit
CN192891	Anthocyanidin synthase	No Hit
CN193274	Cytochrome P450	P0000300027D01
CN193273	Cytochrome P450	P0000300024B10
CN193412	Cytochrome P450	P0000300013G01
CN192760	b-amylase	P0001700009D04
3
Genes induced two-fold by wounding or wounding + virus infection in P. trichocarpa × P. deltoides
The sequence for the PU clones can be obtained at [67]
PU Name	Gene	P. euphratica clone ID
PU00203	Alcohol dehydrogenase	P0000400009C01
PU00351	Ubiquitin	P0000300020H09
PU00516	Isoflavone reductase	P0000300014F03
PU00591	Cinnamoyl CoA reductase0	P0000800014H02
PU00630	Expressed protein	P0000400010D08
PU00706	L-asparaginase	No Hit
PU00959	Aluminium induced protein	P0000600009C06
PU01214	Senescence-associated cysteine protease	P0000100009B08
PU01488	Cinnamoyl-CoA reductase	P0000800014H02
PU01540	Alcohol dehydrogenase 2	P0000400009C01
PU01570	Cinnamate 4-hydroxylase	P0000300014F06
PU01593	Aluminium induced protein	P0000600009C06
PU01605	Cinnamate 4-hydroxylase	P0000100014F10
PU01628	Cinnamoyl-CoA reductase	P0000800002C09
PU01636	Histone H1C	P0000100021B03
PU01662	Expressed protein	P0001700005F01
PU01875	Ubiquitin	P0001000008A08
PU01948	Sn-1 Protein	P0001700004E07
PU02024	Plasma membrane intrinsic protein	P0000200003E02
PU02286	Glutamine synthetase cytosolic isozyme	P0000400028B09
PU02291	Expressed protein	No Hit
PU02413	Photosystem II polypeptide	P0000300021E05
PU02521	Aquaporin	P0000400008F01
PU02536	Alcohol dehydrogenase	P0000600007E06
PU02555	Isoflavone reductase	P0000300014F03
PU02607	Callose synthase	P0001700003A08
PU02947	Expressed protein	P0000100018H09
PU03038	Expressed protein	P0000300023F06
PU03184	Vf14-3-3c protein	P0000600008F08
PU03211	Water stress-induced protein	P0000100028G01
PU03240	Expressed protein	No Hit
PU03249	Ubiquitin	P0000400019A08
PU03260	Expressed protein	P0000500003B01
PU03265	Histone H1C	P0000600006C07
PU03409	Expressed protein	No Hit
PU03431	Calcineurin B1	No Hit
PU03464	Aluminium induced protein	P0000100030E12
PU03473	Pescadillo-like protein	No Hit
PU03495	Metallothionein	No Hit
PU03517	Cinnamoyl-CoA reductase	P0000600006A09
PU03562	Expressed protein	P0001700002D03
PU03661	Metallothionein-like protein type 3	P0000100023F11
PU03665	Calmodulin-binding protein	P0001100017B12
PU03690	Histone H1C	P0000100001A10
PU03861	Expressed protein	No Hit
PU03887	Metallothionein-like protein	P0000100010A04
PU03968	Ubiquitin	P0000100012A04
PU04179	Glutamine synthetase cytosolic isozyme	P0000700001B04
PU04662	Senescence-associated cysteine protease	P0000200002A09
PU04798	Zinc finger protein (Diaminopimelate epimerase)	No Hit
PU04808	Histone H1C	P0000100001A10
PU04852	Expressed protein	P0001000008G05
PU04853	Galactinol synthase	P0000100014E11
PU04882	Granule-bound glycogen (starch) synthase	P0000200006A04
PU04968	Metallothionein-like protein type 3	P0000700001D12
PU05089	Metallothionein-like protein type 3	P0000100024G09
PU05181	Phloem specific protein	P0000200008H11
PU05242	Senescence-associated cysteine protease	P0000100009B08
PU05388	Translation initiation factor-like protein	P0000100025C12
PU05410	Metallothionein-like protein type 3	P0000100023F11
PU05436	FRO1-like protein; NADPH oxidase-like	P0000100024G01
PU05599	Metallothionein-like protein type 3	P0000100023F11
PU05637	Copper homeostasis factor	P0000700001F09
PU05856	Sn-1 protein	P0001700004E07
PU05957	Serine	No Hit
PU06015	Papain-like cysteine protease	P0000100015C03
PU06285	Vacuolar processing enzyme precursor	No Hit
PU06679	Vacuolar processing enzyme precursor	P0000300005B03
PU06786	Expressed protein	P0000800006H02
PU06835	Pectinacetylesterase precursor	P0001700006B05
PU07078	Serine	P0000100002C07
PU07420	Phospholipase	No Hit
PU07547	Myosin heavy chain type II	P0000100003B08
PU07717	Papain-like cysteine proteinase	P0000100008G04
PU07918	Expressed protein	P0000300023F06
PU07978	Caffeic acid 3-O-methyltransferase (COMT)	P0000400008A02
PU08015	bHLH protein	P0000800009C09
PU08577	PGPD14 protein	P0001700008F07
PU08584	GP46 surface membrane protein	P0000700001A07
PU08924	Ubiquitin	P0000300025A05
PU08930	Pectinesterase family	No Hit
PU08939	9-cis-epoxycarotenoid dioxygenase (NCED1)	P0000300021A11
PU09000	Galactinol synthase	P0000100026G02
PU09085	Galactinol synthase	P0000100026G05
PU09181	Spot 3 protein & vacuolar sorting receptor homolog	P0001100004F05
PU09203	Vacuolar processing enzyme precursor	P0000100009A12
PU09416	Ta11-like non-LTR retroelement	P0001700003F09
PU09476	Isoprene synthase precursor	P0000200006H11
PU09624	Ripening related protein, Csf-2 related	P0000600001H07
PU09749	Ser Thr protein kinase	P0001100010D08
PU09751	Cytochrome P450	No Hit
PU09884	MAP kinase	No Hit
PU09928	Expressed protein	No Hit
PU09960	Cytochrome C oxidase polypeptide VIII	No Hit
PU10038	Ubiquitin fusion protein	P0000400038D10
PU10175	Expressed protein	No Hit
PU10245	Translation initiation factor-like protein	P0000100025C12
PU10261	Galactinol synthase	P0000100010D09
PU10380	Metallothionein	P0000300016G03
PU10405	Flavonol glucosyltransferase	P0000800005C05
PU10491	MAP kinase	P0001100002B08
PU10578	Polypeptide	P0000100008F06
PU10601	Mitochondrial carrier protein	No Hit
PU10607	Metallothionein-like protein type 3	P0000300016G03
PU10614	Homeodomain leucine zipper protein	No Hit
PU10646	Aluminium induced protein	P0000600004F05
PU10649	Expressed protein	No Hit
PU10833	Branched-chain alpha keto-acid dehydrogenase	P0001100013G07
PU10851	Expressed protein	P0000100022H01
PU10863	Metallothionein-like protein type 3	P0000100024G09
PU10878	Expressed protein	No Hit
PU10934	ABC transporter protein	P0000100008F06
PU10987	Disease resistance protein	No Hit
PU11004	Mitochondrial carrier protein	No Hit
PU11098	Expressed protein	No Hit
PU11183	Metallothionein type III	P0001200001F04
PU11221	Vacuolar processing enzyme precursor	P0000100010B10
PU11234	Expressed protein	P0000100015H03
PU11237	CHP-rich zinc finger protein	No Hit
PU11241	Expressed protein	P0000800008A08
PU11243	Hypothetical protein	No Hit
PU11280	Disease resistance protein-like	P0001100010D08
PU11286	Metallothionein-like protein	P0000600005G07
PU11293	Cytochrome oxidase subunit II	No Hit
PU11301	NADH dehydrogenase	No Hit
PU11307	Expressed protein	P0000900010G10
PU11354	Putative calcium binding protein	No Hit
PU11394	L-asparaginase	No Hit
PU11405	Phospholipase	P0000100006D09
PU11734	Expressed protein	No Hit
PU11789	Metallothionein	P0000400019D01
PU11908	UDP-glucose glucosyltransferase	P0001600003D08
PU11925	Expressed protein	P0000100022H01
PU11981	Hypothetical protein	No Hit
PU12091	Granule-bound glycogen (starch) synthase	P0000100005G04
PU12110	HSP associated protein	P0000800003B11
PU12148	GDSL-motif lipase	P0000200007D02
PU12177	Expressed protein	P0000400038C11
PU12186	HSP associated protein	P0000800007B11
PU12188	GDSL-motif lipase	P0000900010H02
PU12194	Expressed protein	P0000400038C11
PU12284	Expressed protein	No Hit
PU12387	HSP associated protein like	P0000800007B11
PU12523	BEL1-like homeobox 1 protein	P0001100004F03
PU12805	Expressed protein	P0000400039G12
PU12845	BEL1-like homeobox 1 protein (BLH1)	No Hit
PU13000	WRKY family transcription factor	No Hit
PU13028	Cytochrome P450	P0000300014F01
PU13061	Cytochrome p450	No Hit
PU13521	Granule-bound glycogen (starch) synthase	P0001100005B02
4
Genes induced by salt treatment in Thellungiella halophila
AGI ID	Gene	P. euphratica clone ID
At4g39800	Myoinositol-1-phosphate synthase	No Hit
At2g22240	putative myo-inositol 1-phosphate synthase	P0000100019G02
At1g56600	Galactinol synthase	P0000100002F07
At2g33380	Putative calcium-binding EF-hand protein, responsive to desiccation, RD20	P0000800001B06
At5g06760	Late embryogenesis abundant protein LEA-like	No Hit
At5g53450	Protein kinase family	P0001700008E07
5
Genes up-regulated in T. halophila grown at normal conditions compared with Arabidopsis thaliana
AGI ID	Gene	P. euphratica clone ID
At4g25100	Supeoxide dismutase	No Hit
At1g32900	granule-bound starch synthase like protein	P0000100016H11
At1g54010	Myrosinase-associated protein	No Hit
At4g19170	9-cis-epoxycarotenoid dioxygenase, AtNCED2	P0000300021A11
At2g43570	Putative chitinase	No Hit
At5g44420	Antifungal protein-like, PDF1.2	No Hit
At3g06660	Hypothetical protein	P0000400020D11
At2g39800	Putative D-1-pyrroline 5-carboxylase sythase, AtP5CS1	No Hit
At5g58540	Ser/Thr-specific protein kinase NPK15	No Hit
At2g45290	putative transketolase precursor	P0001600005B03
At4g02280	putative sucrose synthetase	P0000500002G02
At2g26080	putative glycine dehydrogenase	P0000100020G06
At4g17260	lactate dehydrogenase (LDH1)	P0000400016E11
At2g21330	fructose bisphosphate aldolase like protein	P0000300021A05
At1g09970	leucine-rich repeat receptor like kinase	P0000300015D08
At4g33010	P-Protein	P0000400033H07
At5g13630	cobalamin biosynthesis protein	P0000100003A06
At3g03780	Met synthase-like protein	No Hit
At5g67030	zeaxanthin epoxidase	P0000900014H02
At2g29340	Tropinone reductase-like protein	No Hit
At4g14030	selenium-binding protein like	P0000400018D03
At2g21330	fructose bisphosphate aldolase like protein	P0000300021A05
At5g56030	HEAT SHOCK PROTEIN 81-2, HSP81-2	P0000300033A02
At3g24800	E3 ubiquitin ligase, PRT1	P0000100006F01
At5g58330	NADP-dependent malate dehydrogenase	P0001100013A08
At4g23190	Ser/Thr kinase-like protein	No Hit
At4g30190	H+-transporting ATPase type 2, plasma membrane	P0000400012A02
At4g27470	Putative RING zinc finger protein	No Hit
At3g27690	Putative chlorophyll a- b-binding protein	No Hit
At4g01950	Predicted protein of unknown function	No Hit
At3g14990	4-methyl-5(b-hydroxyethyl)-thiazole monophosphate biosynthesis protein, putative	No Hit
At1g62180	Putative adenosine-5'-phosphosulfate reductase	No Hit
At5g17310	UDP-glucose pyrophosphorylase	No Hit
At3g12580	Heat shock protein 70	P0000400029H06
At1g06430	Cell division protease FtsH, putative	No Hit
At1g14960	Major latex protein, putative	No Hit
At3g18490	putative chloroplast nucleoid DNA-binding protein	P0000300022G11
At3g54400	Nucleoid DNA-binding-like protein	No Hit
At1g66280	b-glucosidase, putative	No Hit
At2g01980	Na+/H+ antiporter, SOS1	P0000400036D09
At2g39210	nodulin-like protein	P0001600005G04
At5g63640	Unknown protein	No Hit
At3g60900	GPI-anchored protein, Fla10	No Hit
At5g13490	adenosine nucleotide translocator	P0000400019B04
At1g44446	Chlorophyll a oxygenase	No Hit
At2g21330	fructose bisphosphate aldolase like protein	P0000300021A05
At3g53130	Cytochrome P450-like protein	No Hit
At4g04020	Putative fibrillin	No Hit
At2g21410	putative vacuolar proton-ATPase subunit	P0000400038G12
At5g15780	proline-rich protein	P0000400019D04
At5g13630	cobalamin biosynthesis protein	P0000100022F12
At5g56000	heat shock protein	P0001600002F06
At4g12470	PEARLI 1-like protein	No Hit
At3g59290	Epsin-like protein	No Hit
At1g58270	Unknown protein	No Hit
At1g53280	4-methyl-5(b-hydroxyethyl)-thiazole monophosphate biosynthesis protein, putative	No Hit
At1g53310	putative phosphoenolpyrovate carboxylase	P0001700008A11
At5g23660	MtN3-like protein	No Hit
At3g49110	Peroxidase	No Hit
At5g64940	ABC transporter-like	P0000300021B05
At2g32950	Photomorphogenesis repressor, COP1	No Hit
At5g06600	ubiquitin carboxyl-terminal hydrolase	P0001600009A10
At3g52640	Unknown protein	No Hit
At1g63900	Putative RING zinc finger protein	No Hit
At3g56200	Amino acid transporter family	No Hit
At2g18960	plasma membrane proton ATPase (PMA)	P0001500006C01
At4g21990	5'-adenylylsulfate reductase, APR3	No Hit
At3g09440	heat-shock protein (At-hsc70-3)	P0000400038A04
At5g20830	sucrose-UDP glucosyltransferase	P0000400006H03
At1g71270	ARE1-like protein	P0000400006H05
At3g61820	Unknown protein	No Hit
At5g16570	Gln synthetase	No Hit
At1g60470	Galactinol synthase, AtGolS4	P0000100014D02
At3g16370	Putative APG protein	No Hit
At3g17650	Unknown protein	No Hit
At4g28250	putative beta-expansin/allergen protein	P0000400005H08
At2g39210	nodulin-like protein	P0001600005G04
At2g04030	heat shock like protein	P0001600010F04
At4g11420	Initiation factor 3a-like	No Hit
At2g38110	Phospholipid/glycerol acyltransferase family	P0000100030C08
At5g08650	GTP-binding protein LepA homolog	No Hit
At1g55490	Rubisco subunit binding-protein b subunit	No Hit
At4g02280	putative sucrose synthetase	P0000500002G02
6
Genes 5 times or more up-regulated in salt treated A. thaliana
AGI ID	RIKEN cDNA clone name	Gene	P. euphratica clone ID
At1g01470	RAFL05-17-B13	late embryogenesis abundant protein	P0001500003H03
At1g01720	RAFL07-07-G15(=RAFL05-19-I05)	no apical meristem (NAM) family protein	P0001600003B04
At1g01720	RAFL05-19-I05	no apical meristem (NAM) family protein	P0001600003B04
At1g03090	RAFL05-04-G20	methylcrotonyl-CoA carboxylase alpha chain, mitochondrial	No Hit
At1g05340	RAFL09-15-I16(=RAFL06-10-C16)	expressed protein	No Hit
At1g05340	RAFL06-10-C16	expressed protein	No Hit
At1g05560	RAFL09-11-P10	UDP-glucose transferase	No Hit
At1g05680	RAFL05-11-H09	UDP-glucoronosyl/UDP-glucosyl transferase family protein	No Hit
At1g06570	RAFL11-09-O05(=AF000228)	4-hydroxyphenylpyruvate dioxygenase (HPD)	No Hit
At1g06570	RAFL05-14-F20(=AF000228)	4-hydroxyphenylpyruvate dioxygenase (HPD)	No Hit
At1g07040	RAFL08-19-M03(=RAFL04-17-I03)	expressed protein	P0000900014A04
At1g07040	RAFL04-17-I03	expressed protein	P0000900014A04
At1g09500	RAFL05-18-A06(=SAG26)	cinnamyl-alcohol dehydrogenase family	No Hit
At1g09500	RAFL06-15-H16(=SAG26)	cinnamyl-alcohol dehydrogenase family	No Hit
At1g13990	RAFL05-05-E24	expressed protein	P0000200004H11
At1g16030	RAFL05-14-C07	heat shock protein 70	P0001600012B07
At1g16850	RAFL05-21-F13	expressed protein	No Hit
At1g19180	RAFL06-10-F03(=T29M8)	expressed protein	P0000300024A09
At1g19180	RAFL09-09-P15(=T29M8)	expressed protein	P0000300024A09
At1g20440	RD17	dehydrin (COR47)	P0000300030E09
At1g20440	RAFL04-20-N09(=RD17)	dehydrin (COR47)	P0000300030E09
At1g20450	RAFL05-08-P17(=ERD10)	dehydrin (ERD10)	No Hit
At1g20450	RAFL09-17-M11(=ERD10)	dehydrin (ERD10)	No Hit
At1g21790	RAFL08-15-M21	expressed protein	No Hit
At1g26380	RAFL09-15-D03	FAD-binding domain-containing protein, similar to reticuline oxidase precursor	P0001600003E10
At1g32640	RD22-BP1	AtMYC2 (basic helix-loop-helix (bHLH) protein)	No Hit
At1g32640	RAFL02-08-M10(=RD22BP1)	AtMYC2 (basic helix-loop-helix (bHLH) protein)	No Hit
At1g32870	RAFL05-08-D06	no apical meristem (NAM) family protein	No Hit
At1g42990	RAFL05-18-N16	bZIP transcription factor family protein	P0000400008C01
At1g43160	RAFL06-08-H20	AP2 domain-containing protein RAP2.6	No Hit
At1g49450	RAFL05-16-F03	transducin family protein / WD-40 repeat family protein	No Hit
At1g51090	RAFL04-12-F24	heavy-metal-associated domain-containing protein	No Hit
At1g52690	RAFL05-04-I14(=FL6-55)	late embryogenesis abundant protein	No Hit
At1g52690	RAFL06-13-J20(=RAFL5-04-I14)	late embryogenesis abundant protein	No Hit
At1g53580	RAFL09-10-N03	hydroxyacylglutathione hydrolase, putative / glyoxalase II	No Hit
At1g54100	RAFL04-09-D07(=RAFL05-21-E06)	aldehyde dehydrogenase, putative / antiquitin	P0000900009B05
At1g54100	RAFL05-21-E06	aldehyde dehydrogenase, putative / antiquitin	P0000900009B05
At1g56600	AtGolS2	galactinol synthase	P0001100012G11
At1g56600	RAFL08-08-L20(=ATGolS2)	galactinol synthase	P0001100012G11
At1g60470	RAFL11-13-K15	galactinol synthase	P0000100014D02
At1g62570	RAFL05-14-E16	flavin-containing monooxygenase family protein	No Hit
At1g66760	RAFL09-16-O21	MATE efflux family protein	No Hit
At1g68440	RAFL09-10-A12	expressed protein	No Hit
At1g68620	RAFL05-10-A09(=F24J05)	expressed protein	No Hit
At1g68620	RAFL05-01-L22(=F24J05)	expressed protein	No Hit
At1g69490	RAFL09-16-I11	no apical meristem (NAM) family protein	P0001500002E08
At1g70700	RAFL05-18-E01	expressed protein	No Hit
At1g72120	RAFL07-17-D16	proton-dependent oligopeptide transport (POT) family protein	No Hit
At1g72680	RAFL11-07-D13	cinnamyl-alcohol dehydrogenase, putative	No Hit
At1g72800	RAFL05-21-N22	nuM1-related	No Hit
At1g73390	RAFL04-17-M22	expressed protein	No Hit
At1g73480	RAFL05-10-D11	hydrolase	No Hit
At1g73880	RAFL05-12-L24	UDP-glucoronosyl/UDP-glucosyl transferase family protein	No Hit
At1g73920	RAFL07-08-E05(=F2P9)	lipase family protein	P0000400018F08
At1g74310	RAFL08-19-P05	heat shock protein 101	P0000600002C06
At1g74930	RAFL05-11-M11	AP2 domain-containing transcription factor	No Hit
At1g76600	RAFL05-10-M08	expressed protein	No Hit
At1g78070	RAFL09-14-A12(=RAFL05-10-J09)	WD-40 repeat family protein	P0001700015A11
At1g78070	RAFL05-10-J09	WD-40 repeat family protein	P0001700015A11
At1g80160	RAFL06-15-P15	lactoylglutathione lyase family protein	P0000600010E10
At1g80840	RAFL05-18-H12	WRKY family transcription factor	P0000300003F04
At2g02710	RAFL08-08-H23	PAC motif-containing protein	No Hit
At2g03760	RAFL05-01-D08	steroid sulfotransferase	No Hit
At2g05540	RAFL05-17-L09	glycine-rich protein	No Hit
At2g06050	RAFL06-16-J10	12-oxophytodienoate reductase (OPR3)	P0000100006A03
At2g15970	RAFL06-16-B22(=FL3-5A3)	cold-acclimation protein	No Hit
At2g17840	RAFL08-19-H17(=ERD7)	senescence/dehydration-associated protein-related (ERD7)	P0000800001E03
At2g17840	ERD7	senescence/dehydration-associated protein-related (ERD7)	P0000800001E03
At2g18700	RAFL05-13-B06	glycosyl transferase family 20 protein / trehalose-phosphatase family protein	P0000400013F07
At2g20880	RAFL06-11-K21	AP2 domain-containing transcription factor	No Hit
At2g21620	RAFL05-18-C17(=RD2)	universal stress protein (USP) family protein / responsive to dessication protein (RD2)	P0000800009E04
At2g23110	RAFL05-12-E14	expressed protein	No Hit
At2g23120	RAFL04-10-D13	expressed protein	No Hit
At2g24110	RAFL05-11-P23	40S ribosomal protein S11	No Hit
At2g26560	RAFL07-15-O03	patatin, putative	P0000400011G10
At2g28120	RAFL08-17-C05	nodulin family protein	No Hit
At2g29450	RAFL08-17-O07(=GST)	glutathione S-transferase (103-1A)	No Hit
At2g29450	RAFL05-14-J01(=GST)	glutathione S-transferase (103-1A)	No Hit
At2g29460	RAFL04-17-K13	glutathione S-transferase, putative	No Hit
At2g30140	RAFL05-16-G04	UDP-glucoronosyl/UDP-glucosyl transferase family protein	No Hit
At2g30250	RAFL05-19-E19	WRKY family transcription factor	No Hit
At2g30250	RAFL08-18-E03(=RAFL05-19-E19)	WRKY family transcription factor	No Hit
At2g30360	RAFL06-07-B08	CBL-interacting protein kinase 11 (CIPK11)	P0000500002C02
At2g30550	RAFL05-18-O21	lipase class 3 family protein	No Hit
At2g32240	RAFL09-09-P16	expressed protein	P0000400037G10
At2g33150	RAFL09-10-H19	acetyl-CoA C-acyltransferase, putative / 3-ketoacyl-CoA thiolase, putative	P0000300031G06
At2g33380	RD20	calcium-binding RD20 protein (RD20)	P0000800001B06
At2g33380	RAFL08-16-M12(=RD20)	calcium-binding RD20 protein (RD20)	P0000800001B06
At2g33590	RAFL05-14-E15	cinnamoyl-CoA reductase family	P0000100022G01
At2g34500	RAFL11-07-N15	cytochrome P450 family protein	No Hit
At2g35940	RAFL11-09-C20	homeodomain-containing protein	P0000500004B11
At2g36780	RAFL05-18-H16	UDP-glucoronosyl/UDP-glucosyl transferase family protein	No Hit
At2g36800	RAFL08-19-G15	UDP-glucoronosyl/UDP-glucosyl transferase family protein	No Hit
At2g37870	RAFL05-12-N10	protease inhibitor/seed storage/lipid transfer protein (LTP) family protein	No Hit
At2g38240	RAFL07-15-M03	oxidoreductase, 2OG-Fe(II) oxygenase family protein, similar to flavonol synthase	No Hit
At2g38400	RAFL05-08-B14	alanine--glyoxylate aminotransferase, putative	P0001500004D12
At2g39210	RAFL09-07-L16	nodulin family protein	P0001600005G04
At2g39800	Atp5CS	delta 1-pyrroline-5-carboxylate synthetase A	No Hit
At2g39800	RAFL05-20-O23(=AtP5CS)	delta 1-pyrroline-5-carboxylate synthetase A	No Hit
At2g40000	RAFL05-20-B01	expressed protein	P0000300015D01
At2g41190	RAFL05-20-J01(=T20B5)	amino acid transporter family protein	No Hit
At2g42540	cor15A	cold-responsive protein / cold-regulated protein (cor15a)	No Hit
At2g43820	RAFL07-12-I23	UDP-glucoronosyl/UDP-glucosyl transferase family protein	No Hit
At2g45570	RAFL08-19-C07	cytochrome P450 76C2	No Hit
At2g46270	RAFL05-09-G15	G-box binding factor 3 (GBF3)	P0000300024E02
At2g46680	RAFL05-20-M16	homeobox-leucine zipper protein 7 (HB-7)	P0000600001G09
At2g47770	RAFL05-18-I12	benzodiazepine receptor-related	No Hit
At3g02480	RAFL05-05-G20	ABA-responsive protein-related	No Hit
At3g04000	RAFL05-19-B10	short-chain dehydrogenase/reductase (SDR) family protein	No Hit
At3g05640	RAFL05-15-E19	protein phosphatase 2C, putative	No Hit
At3g06500	RAFL05-11-O20	beta-fructofuranosidase, putative	No Hit
At3g07650	RAFL04-20-N21	zinc finger (B-box type) family protein	P0001700002H02
At3g12580	RAFL09-06-L09	heat shock protein 70, putative	P0000400029H06
At3g13750	RAFL04-10-F19	beta-galactosidase, putative	P0000900001E02
At3g14440	RAFL08-11-H16(=ATNCED3,ATVP143)	9-cis-epoxycarotenoid dioxygenase, putative	P0001500001C03
At3g17000	RAFL05-13-E04	ubiquitin-conjugating enzyme, putative	P0000400011C10
At3g20300	RAFL05-15-L21	expressed protein	No Hit
At3g22370	RAFL05-07-L13	alternative oxidase 1a, mitochondrial	P0001600005A01
At3g22830	RAFL05-21-L12	heat shock transcription factor family protein	No Hit
At3g23920	RAFL09-13-P15	beta-amylase, putative	P0000600012B05
At3g26220	RAFL08-17-C04	cytochrome P450 family protein	No Hit
At3g28740	RAFL08-11-J17	cytochrome P450 family protein	No Hit
At3g29575	RAFL05-05-A17	expressed protein	No Hit
At3g44300	RAFL06-13-E03	nitrilase 2 (NIT2)	No Hit
At3g44860	RAFL07-07-B15	S-adenosyl-L-methionine:carboxyl methyltransferase family protein	No Hit
At3g45300	RAFL09-06-G09	isovaleryl-CoA-dehydrogenase (IVD)	P0000300035G04
At3g46230	RAFL06-15-N16	17.4 kDa class I heat shock protein (HSP17.4-CI)	No Hit
At3g46660	RAFL08-10-K08	UDP-glucoronosyl/UDP-glucosyl transferase family protein	No Hit
At3g48390	RAFL05-16-J08	MA3 domain-containing protein, similar to programmed cell death 4 protein	No Hit
At3g48520	RAFL05-15-C04	cytochrome P450 family protein	P0001600015G02
At3g53180	RAFL06-09-F14	glutamine synthetase, putative	No Hit
At3g57520	RAFL05-19-C02	alkaline alpha galactosidase, putative	P0000300032B09
At3g59930	RAFL05-02-G08	expressed protein	No Hit
At3g60130	RAFL05-18-I15	glycosyl hydrolase family 1 protein / beta-glucosidase, putative	No Hit
At3g60140	RAFL09-12-B03	glycosyl hydrolase family 1 protein	No Hit
At3g61890	RAFL11-01-J18	homeobox-leucine zipper protein 12 (HB-12)	No Hit
At4g01020	RAFL05-12-H13	helicase domain-containing protein / IBR domain-containing protein / zinc finger protein-related	No Hit
At4g02280	RAFL05-18-M07	sucrose synthase, putative	P0000500002G02
At4g03320	RAFL09-12-D09	chloroplast protein import component-related	No Hit
At4g05100	RAFL05-14-D24	myb family transcription factor (MYB74)	No Hit
At4g11310	RD21	cysteine proteinase, putative	No Hit
At4g13580	RAFL04-19-L09	disease resistance-responsive family protein	No Hit
At4g15530	RAFL05-19-E17	pyruvate phosphate dikinase family protein	P0000100015G08
At4g15760	RAFL05-12-L13	monooxygenase, putative (MO1)	No Hit
At4g16760	RAFL09-09-K15	acyl-CoA oxidase (ACX1)	P0000100015C11
At4g17500	RAFL08-16-G17(=ATERF1)	ethylene-responsive element-binding protein 1 (ERF1)	P0000400023H04
At4g17500	RAFL09-10-M16(=ATERF1)	ethylene-responsive element-binding protein 1 (ERF1)	P0000400023H04
At4g18170	RAFL06-12-M01	WRKY family transcription factor	No Hit
At4g20830	RAFL09-07-M01	FAD-binding domain-containing protein	No Hit
At4g23190	RAFL06-09-C11	protein kinase family protein	No Hit
At4g25690	RAFL09-11-P17	expressed protein	No Hit
At4g26080	RAFL09-14-O03(=ABI1)	protein phosphatase 2C ABI1 / PP2C ABI1 / abscisic acid-insensitive 1	No Hit
At4g27410	RAFL05-21-C17(=RD26)	no apical meristem (NAM) family protein (RD26)	P0001500005B07
At4g27410	RAFL09-15-E01(=RD26)	no apical meristem (NAM) family protein (RD26)	P0001500005B07
At4g27410	RD26	no apical meristem (NAM) family protein (RD26)	P0001500005B07
At4g27410	RAFL08-14-A19(=RD26)	no apical meristem (NAM) family protein (RD26)	P0001500005B07
At4g28140	RAFL05-16-H23	AP2 domain-containing transcription factor, putative	No Hit
At4g30470	RAFL05-12-N20	cinnamoyl-CoA reductase-related	No Hit
At4g33150	RAFL05-02-O17	lysine-ketoglutarate reductase/saccharopine dehydrogenase bifunctional enzyme	P0000400008F02
At4g34000	RAFL04-17-N22	ABA-responsive element-binding protein	No Hit
At4g34030	RAFL11-07-F02	methylcrotonyl-CoA carboxylase beta chain, mitochondrial	P0000400034C07
At4g37370	RAFL04-16-P21	cytochrome P450, putative	No Hit
At4g37390	RAFL09-10-J18	auxin-responsive GH3 family protein	No Hit
At4g37980	RAFL09-16-M04	mannitol dehydrogenase, putative (ELI3-1)	P0000800002G12
At4g37990	RAFL02-05-I05	mannitol dehydrogenase, putative (ELI3-2)	P0000100011C03
At4g38060	RAFL08-10-N24	expressed protein	No Hit
At4g39670	RAFL05-01-D05	expressed protein	No Hit
At5g01520	RAFL09-17-E14(=RAFL08-13-G20)	zinc finger (C3HC4-type RING finger) family protein	No Hit
At5g02020	RAFL06-12-H12	expressed protein	P0001500002B01
At5g03210	RAFL08-13-F10	expressed protein	No Hit
At5g05410	DREB2A	DRE-binding protein (DREB2A)	No Hit
At5g06760	RAFL08-11-C23	late embryogenesis abundant group 1 domain-containing protein	No Hit
At5g09440	RAFL06-07-I05	phosphate-responsive protein, putative	No Hit
At5g10300	RAFL06-14-F12	hydrolase, alpha/beta fold family protein,	No Hit
At5g11520	RAFL05-19-H07	aspartate aminotransferase, chloroplast	P0000400019F09
At5g13080	RAFL06-10-D22	WRKY family transcription factor	No Hit
At5g14180	RAFL05-14-M10	lipase family protein	P0000900009H02
At5g15850	RAFL05-19-G24	Zinc finger protein CONSTANS-LIKE 1 (COL1)	No Hit
At5g15960	kin1	stress-responsive protein (KIN1)	No Hit
At5g15960	RAFL06-08-N16(=kin1)	stress-responsive protein (KIN1)	No Hit
At5g15970	kin2	stress-responsive protein (KIN2)	No Hit
At5g15970	RAFL04-17-B12(=kin2)	stress-responsive protein (KIN2)	No Hit
At5g17300	RAFL04-09-B07	myb family transcription factor, similar to CCA1	No Hit
At5g17460	RAFL08-11-P07	expressed protein	P0000300015F05
At5g18670	RAFL09-10-C12	beta-amylase, putative (BMY3)	P0000100023E10
At5g20230	RAFL04-13-E17	plastocyanin-like domain-containing protein	P0001600004G05
At5g20380	RAFL05-17-O23	transporter-related	No Hit
At5g24640	RAFL05-10-N02	expressed protein	No Hit
At5g25610	RD22	dehydration-responsive protein (RD22)	P0000300031F09
At5g39610	RAFL08-11-H20	no apical meristem (NAM) family protein	No Hit
At5g43450	RAFL04-17-M08	ACC oxidase	No Hit
At5g44070	RAFL08-09-P11	phytochelatin synthase 1 (PCS1)	No Hit
At5g48180	RAFL06-09-N04	kelch repeat-containing protein	No Hit
At5g49450	RAFL11-10-D10	bZIP family transcription factor	No Hit
At5g51070	ERD1	ATP-dependent Clp protease ATP-binding subunit (ClpD)	No Hit
At5g51070	RAFL09-15-D15(=ERD1)	ATP-dependent Clp protease ATP-binding subunit (ClpD)	No Hit
At5g52300	RD29-B3'-DNA	low-temperature-responsive 65 kD protein (LTI65) / desiccation-responsive protein 29B (RD29B)	No Hit
At5g52300	RAFL05-11-I09(=RD29B)	low-temperature-responsive 65 kD protein (LTI65) / desiccation-responsive protein 29B (RD29B)	No Hit
At5g52310	RAFL04-17-F01(=RD29A)	low-temperature-responsive protein 78 (LTI78) / desiccation-responsive protein 29A (RD29A)	No Hit
At5g52310	RD29A	low-temperature-responsive protein 78 (LTI78) / desiccation-responsive protein 29A (RD29A)	No Hit
At5g52310	RAFL07-11-M21(=RD29A)	low-temperature-responsive protein 78 (LTI78) / desiccation-responsive protein 29A (RD29A)	No Hit
At5g53970	RAFL07-10-M07	aminotransferase, putative	No Hit
At5g54170	RAFL05-21-K17	expressed protein	No Hit
At5g56750	RAFL07-17-B18	Ndr family protein	P0001700007E01
At5g57550	RAFL09-11-I12	xyloglucan:xyloglucosyl transferase	No Hit
At5g58787	RAFL08-13-G20	zinc finger (C3HC4-type RING finger) family protein	No Hit
At5g59820	RAFL08-11-M13	zinc finger (C2H2 type) family protein (ZAT12)	No Hit
At5g61820	RAFL05-14-G18	expressed protein	P0000400028H03
At5g62350	RAFL04-18-B07(=FL5-2I22)	invertase/pectin methylesterase inhibitor family protein	P0000400023B08
At5g63160	RAFL11-10-F22	speckle-type POZ protein-related	No Hit
At5g63790	RAFL05-21-I22	no apical meristem (NAM) family protein	No Hit
At5g64310	RAFL05-14-I08	arabinogalactan-protein (AGP1)	No Hit
At5g65930	RAFL05-07-D07	kinesin-like calmodulin-binding protein (ZWICHEL)	P0000300013B07
At5g66400	RAFL05-03-I09(=Rab18)	dehydrin (RAB18)	No Hit
At3g03310	RAFL05-19-O22	Lecithin:cholesterol acyltransferase	No Hit
At3g43160	RAFL06-09-E13	expressed protein, merozoite surface protein 2	No Hit
At1g79245	RAFL04-10-M11	expressed protein	No Hit
At3g41970	RAFL05-07-D22	BAC clone F21A14	P0000400040A12
At3g14440	AtNCED3	9-cis-epoxycarotenoid dioxygenase, putative	P0001500001C03
At4g23050	RAFL08-16-D18	protein kinase, putative, similar to MAP3K delta-1 protein kinase	No Hit
At1g21680	RAFL11-13-H10	expressed protein	P0000600011G11
At4g33666	RAFL05-19-K24	expressed protein	No Hit
At3g48360	RAFL05-09-L11	speckle-type POZ protein-related	No Hit
At1g61890	RAFL05-05-K10	MATE efflux family protein	No Hit
At3g53180	RAFL08-17-D17	glutamine synthetase, putative	No Hit
no hit	RAFL09-10-B06	not present in genomic sequence	No Hit
AtMg00030	RAFL05-18-J24	orf107a hypothetical protein	P0000400022B01
7
Genes 5 times or more down-regulated in salt treated A. thaliana
AGI ID	RIKEN cDNA clone name	Gene	P. euphratica clone ID
At1g06680	RAFL02-06-A08	photosystem II oxygen-evolving complex 23 (OEC23)	P0000700001D10
At1g06680	RAFL03-06-B01(=RAFL02-06-A08)	photosystem II oxygen-evolving complex 23 (OEC23)	P0000700001D10
At1g08380	RAFL06-12-L07(=RAFL06-12-C05)	expressed protein	P0000100009B07
At1g09340	RAFL09-16-K05	expressed protein	P0000100012A12
At1g11860	RAFL06-13-H16	aminomethyltransferase, putative	P0000200007E05
At1g12090	RAFL09-10-E05	protease inhibitor/seed storage/lipid transfer protein (LTP) family protein	No Hit
At1g12900	RAFL04-15-A14	glyceraldehyde 3-phosphate dehydrogenase, chloroplast, putative	P0000300026D01
At1g15820	RAFL06-10-O24	chlorophyll A-B binding protein, chloroplast (LHCB6)	P0000700001D07
At1g20010	RAFL09-11-P11	tubulin beta-5 chain (TUB5)	No Hit
At1g20340	RAFL02-04-K03	plastocyanin	P0000100013C11
At1g29910	RAFL06-09-H06	chlorophyll A-B binding protein 2, chloroplast / LHCII type I CAB-2	No Hit
At1g29920	RAFL06-16-F14	chlorophyll A-B binding protein 165/180, chloroplast	No Hit
At1g29930	RAFL08-10-P13	chlorophyll A-B binding protein 2, chloroplast / LHCII type I CAB-2	No Hit
At1g29930	RAFL08-09-P03	chlorophyll A-B binding protein 2, chloroplast / LHCII type I CAB-2	No Hit
At1g31330	RAFL05-16-F08	photosystem I reaction center subunit III family protein	P0000100011C04
At1g31330	RAFL05-09-F03(=RAFL05-16-F08)	photosystem I reaction center subunit III family protein	P0000100011C04
At1g31580	RAFL06-08-C03	expressed protein	No Hit
At1g32060	RAFL04-19-M17	phosphoribulokinase (PRK)	P0000100015H01
At1g42970	RAFL05-07-J06(=RAFL04-09-D24)	glyceraldehyde-3-phosphate dehydrogenase B, chloroplast (GAPB)	P0001100001E11
At1g44575	RAFL05-18-I22	photosystem II 22kDa protein, chloroplast / CP22 (PSBS)	P0000300026D06
At1g52230	RAFL05-04-D24	photosystem I reaction center subunit VI, chloroplast, putative	P0001200001D03
At1g52980	RAFL07-11-O20	GTP-binding family protein	No Hit
At1g54780	RAFL05-19-G04(=RAFL05-01-I05)	thylakoid lumen 18.3 kDa protein	P0000100012E12
At1g54780	RAFL05-01-I05	thylakoid lumen 18.3 kDa protein	P0000100012E12
At1g55670	RAFL03-06-N04	putative photosystem I subunit V precursor	P0000200008E01
At1g66270	RAFL03-06-E12	beta-glucosidase (PSR3.2)	No Hit
At1g67090	RAFL03-06-F08	ribulose bisphosphate carboxylase small chain 1A / RuBisCO small subunit 1A	P0000100011G03
At1g72610	RAFL06-08-C15	germin-like protein (GER1)	No Hit
At1g75500	RAFL07-07-I04(=RAFL06-15-C10)	nodulin MtN21 family protein	P0000500001B05
At1g75500	RAFL06-15-C10	nodulin MtN21 family protein	P0000500001B05
At2g05070	RAFL09-06-E05	chlorophyll A-B binding protein / LHCII type II (LHCB2.2)	No Hit
At2g05100	RAFL04-14-C14	chlorophyll A-B binding protein / LHCII type II (LHCB2.1) (LHCB2.3)	P0000100010G04
At2g06510	RAFL05-19-N12	replication protein, putative	No Hit
At2g06850	RAFL08-17-A06(=RAFL07-10-G09)	xyloglucan:xyloglucosyl transferase	No Hit
At2g06850	RAFL07-10-G09	xyloglucan:xyloglucosyl transferase	No Hit
At2g10940	RAFL06-08-D09	protease inhibitor/seed storage/lipid transfer protein (LTP) family protein	P0000200008H05
At2g10940	RAFL06-16-M15(=RAFL06-08-D09)	protease inhibitor/seed storage/lipid transfer protein (LTP) family protein	P0000200008H05
At2g30860	RAFL03-05-B08	glutathione S-transferase, putative	P0000300008D01
At2g30870	RAFL06-10-G18	glutathione S-transferase, putative	No Hit
At2g39730	RAFL05-14-B16	ribulose bisphosphate carboxylase/oxygenase activase	P0000900010C02
At2g42220	RAFL07-16-M19	rhodanese-like domain-containing protein	No Hit
At2g45180	RAFL11-02-D19	protease inhibitor/seed storage/lipid transfer protein (LTP) family protein	P0000300016H06
At2g45470	RAFL06-15-M08	fasciclin-like arabinogalactan-protein (FLA8)	P0000300004D02
At2g46600	RAFL09-16-C21(=RAFL06-14-C19)	calcium-binding protein, putative	No Hit
At2g46600	RAFL06-14-C19	calcium-binding protein, putative	No Hit
At2g47590	RAFL04-19-I15	photolyase/blue light photoreceptor (PHR2)	P0001700004D10
At3g03870	RAFL08-13-O05	expressed protein	No Hit
At3g08940	RAFL06-09-F16	chlorophyll A-B binding protein (LHCB4.2)	No Hit
At3g09260	RAFL04-15-P18	glycosyl hydrolase family 1 protein	No Hit
At3g11630	RAFL11-12-L02	2-cys peroxiredoxin, chloroplast (BAS1)	P0000400038B03
At3g14210	RAFL09-06-D04	myrosinase-associated protein, putative	No Hit
At3g16140	RAFL04-19-B03	photosystem I reaction center subunit VI, chloroplast, putative	No Hit
At3g18080	RAFL09-15-K15	glycosyl hydrolase family 1 protein	No Hit
At3g27700	RAFL05-11-L07	RNA recognition motif (RRM)-containing protein	No Hit
At3g47470	RAFL06-14-A20	chlorophyll A-B binding protein 4, chloroplast / LHCI type III CAB-4 (CAB4)	P0000200006C06
At3g52340	RAFL08-11-E04	sucrose-phosphatase 2 (SPP2)	No Hit
At3g53710	RAFL07-08-B16	ARF GAP-like zinc finger-containing protein ZIGA2 (ZIGA2)	No Hit
At3g54890	RAFL02-02-A04(=RAFL02-06-M14)	chlorophyll A-B binding protein / LHCI type I	P0000300005D09
At3g54890	RAFL06-12-K03(=RAFL02-06-M14)	chlorophyll A-B binding protein / LHCI type I (CAB)	P0000300005D09
At3g54890	RAFL02-06-M14	chlorophyll A-B binding protein / LHCI type I (CAB)	P0000300005D09
At3g55800	RAFL05-12-O19	sedoheptulose-1,7-bisphosphatase, chloroplast	No Hit
At3g57050	RAFL04-19-O21	cystathionine beta-lyase, chloroplast	P0000400006F09
At3g62030	RAFL07-14-G23	peptidyl-prolyl cis-trans isomerase, chloroplast	P0000900010C06
At4g02770	RAFL05-01-P13	putative photosystem I reaction center subunit II precursor	No Hit
At4g04460	RAFL09-14-J06	aspartyl protease family protein	P0000100015D09
At4g05180	RAFL06-16-A22(=RAFL03-06-D05)	oxygen-evolving enhancer protein 3, chloroplast, putative	P0000300002F03
At4g05180	RAFL03-06-D05	oxygen-evolving enhancer protein 3, chloroplast, putative	P0000300002F03
At4g09650	RAFL06-07-K18	ATP synthase delta chain, chloroplast, putative	P0000200003C01
At4g10340	RAFL03-04-L10	chlorophyll A-B binding protein CP26, chloroplast / light-harvesting complex II protein 5	P0000400022D10
At4g12470	RAFL11-11-M23	protease inhibitor/seed storage/lipid transfer protein (LTP) family protein	No Hit
At4g12800	RAFL06-07-K01	photosystem I reaction center subunit XI, chloroplast (PSI-L)	P0000100002C05
At4g12800	RAFL06-16-J22(=RAFL06-07-K01)	photosystem I reaction center subunit XI, chloroplast (PSI-L)	P0000100002C05
At4g13580	RAFL04-19-L09	disease resistance-responsive family protein	No Hit
At4g13770	RAFL04-09-H22	cytochrome P450 family protein	No Hit
At4g16980	RAFL04-13-J15	arabinogalactan-protein family	No Hit
At4g17600	RAFL05-02-M06	lil3 protein	P0000100025G05
At4g21280	RAFL05-17-G17	oxygen-evolving enhancer protein 3, chloroplast, putative	No Hit
At4g32260	RAFL04-17-B14	ATP synthase family	P0000100026E05
At4g36870	RAFL07-16-J11	BEL1-like homeobox 2 protein (BLH2)	No Hit
At4g37510	RAFL07-10-M24	ribonuclease III family protein	No Hit
At4g38770	RAFL06-11-A22	proline-rich family protein (PRP4)	P0000300001F04
At4g38770	RAFL08-13-N07(=RAFL06-11-A22)	proline-rich family protein (PRP4)	P0000300001F04
At5g11420	RAFL07-10-E04	expressed protein	No Hit
At5g14800	RAFL06-13-A08	pyrroline-5-carboxylate reductase	No Hit
At5g17920	RAFL11-13-M02	5-methyltetrahydropteroyltriglutamate--homocysteine methyltransferase	P0000400016E02
At5g20630	RAFL04-09-K06	germin-like protein (GER3)	P0000200002D03
At5g22580	RAFL04-09-L14	expressed protein	P0000400007H10
At5g23010	RAFL02-06-G14	2-isopropylmalate synthase 3 (IMS3)	No Hit
At5g23060	RAFL05-21-P23	expressed protein	P0000100018E02
At5g25460	RAFL04-17-N17	expressed protein	No Hit
At5g27350	RAFL06-13-H11	sugar-porter family protein 1 (SFP1)	No Hit
At5g38420	RAFL06-08-L09	ribulose bisphosphate carboxylase small chain 2B / RuBisCO small subunit 2B	No Hit
At5g42010	RAFL07-12-I10	WD-40 repeat family protein	No Hit
At5g44020	RAFL11-05-I19(=RAFL04-15-D02)	acid phosphatase class B family protein	No Hit
At5g45500	RAFL07-18-J19	expressed protein	No Hit
At5g53140	RAFL07-09-P04	protein phosphatase 2C, putative	No Hit
At5g54270	RAFL02-10-L11	chlorophyll A-B binding protein / LHCII type III (LHCB3)	P0000400036A07
At5g54270	RAFL02-06-M22(=RAFL02-10-L11)	chlorophyll A-B binding protein / LHCII type III (LHCB3)	P0000400036A07
At5g54770	RAFL09-07-P08	thiazole biosynthetic enzyme, chloroplast	P0000200001F01
At5g62350	RAFL04-18-B07	invertase/pectin methylesterase inhibitor family protein	P0000400023B08
At5g64040	RAFL06-08-M21	photosystem I reaction center subunit PSI-N, chloroplast, putative	P0000100013F01
At5g65010	RAFL09-11-L03	asparagine synthetase 2 (ASN2)	P0000400036E10
no hit	RAFL09-09-O06	not present in genomic sequence	No Hit
