# Supplementary material for: Gene expression and metabolite profiling of Populus euphratica growing in the Negev desert
Source: Genome Biol. 2005 Dec 2;6(12):R101. doi: 10.1186/gb-2005-6-12-r101 (PMC1414072; doi:10.1186/gb-2005-6-12-r101)
Supplement: Additional data file 6 — The primers used for real time quantitative RT-PCR. [file gb-2005-6-12-r101-S6.xls]

## Sheet: Additional data file 6
Additional data file 6. Primers used for real-time quantitative RT-PCR
Populus euphratica Clone ID	GenBank ID	Annotation				Primer 1				Primer 2
P0000900009E11	AJ780552	Cysteine protease				5' AAGTGGGTATATGCGGATGCA				5' ATCCATGGCAACACCACAGA
P0000900011D3	AJ780698	Cyclic nucleotide and calmodulin-regulated ion channel				5' CGTGTGTGCCACAGGACTTT				5' TGCACGTGTCGCTTATTGAGA
P0000900008A12	AJ780435	Aldehyde dehydrogenase				5' GAGCTCCCGCGATTTGG				5' CCACAGGGCCATTTGCTT
P0001000011A8	AJ769631	ATP-dependent Clp protease ATP-binding subunit				5' TGTGGTCTGTTTTATTCGAAGGACTA				5' CCCAGCCAGCAATGAAGAA
P0000600004B12	AJ778655	Alcohol dehydrogenase				5' GAACGGTAGATTTGCCATGTTG				5' AAGCGTTCTACCCGAGACAAAC
P0000400025B8	AJ777239	Boiling stable protein A/Sp1				5' ACTCACGACCTCAATTTCGGATA				5' CCTGCAAGCCCTCCAGATC
P0000100019B10	AJ768555	Dehydration-induced protein RD22				5' TTCCATGTCCCACGCATTC				5' GAGGGCCGCATGGCTTA
P0000400006B02	AJ775831	Glucosidase II alpha subunit				5' CTCTCATTGAGCCGGCAAAT				5' CCCCCCTTCAAGCATAAGG
